# Supplementary material for: Proteomic method to extract, concentrate, digest and enrich peptides from fossils with coloured (humic) substances for mass spectrometry analyses
Source: R Soc Open Sci. 2019 Aug 21;6(8):181433. doi: 10.1098/rsos.181433 (PMC6731700; doi:10.1098/rsos.181433)
Supplement: Supplementary Table 1 [file rsos181433supp2.xlsx]

## Sheet: Sheet1
Supplemental Table 1. Breakdown of the experimental steps comprising the two extraction methods tested (Method 1 and Method 2), FASP procedure, and stage tipping procedure.
The location of each action, the reagent used, the volume added, the incubation time and temperature, centrifugation speed and time, the number of times a step is repeated, and
additional notations are provided for each of phase of the extraction and sample preparation procedures.
Extraction Method 1 (5 aliquots of 50 mg bone powder + 5 blank tubes)
Location	Action	Reagent	Volume	Incubation	Centrifugation	Repetition	Notes
In Tube	NaOH Pretreatment	0.1 M NaOH	1000 µL	4 hr @ 4˚C	15k rcf x 15 min	-	NaOH Fraction
In Tube	Protein Solubilization	400 mM APD/200 mM ABC/4 M GuHCl	600 µL	overnight @ 75˚C	15k rcf x 15 min	-	NaOH-400/200/4 Fraction
In Filter	Concentration	NaOH or NaOH-400/200/400 supernatant (each fraction concentrated separately)	300– 400 µL	-	14k rcf x 20 min	Until Concentrated	Followed by FASP
Extraction Method 2 (5 aliquots of 50 mg bone powder + 5 blank tubes)
Location	Action	Reagent	Volume	Incubation	Centrifugation	Repetition	Notes
In Tube	Protein Solubilization	400 mM APD/200 mM ABC/4 M GuHCl	600 µL	overnight @ 75˚C	-	-	400/200/4 Fraction
In Filter	Concentration	400/200/400 supernatant	300– 400 µL	-	14k rcf x 20 min	Until Concentrated	Followed by FASP
FASP (3 concentrated bone treatments + 3 concentrated negative controls)
Location	Action	Reagent	Volume	Incubation	Centrifugation	Repetition	Notes
In Filter	Buffer exchange	50 mM ABC	300 µL	-	14k rcf x 15 min	3 times	-
In Filter	Reduce	10 mM DTT	50 µL	30 min @ 60˚C	14k rcf x 15 min	-	-
In Filter	Buffer exchange	8 M urea (in 100 mM Tris)	200 µL	-	14k rcf x 15 min	2 times	-
In Filter	Alkylate	50 mM IAA (in 8 M urea)	100 µL	20 min @ RT	14k rcf x 15 min	-	In dark
In Filter	Buffer exchange	8 M urea (in 100 mM Tris)	200 µL	-	14k rcf x 20 min	3 times	-
In Filter	Buffer exhange	50 mM ABC	300 µL	-	14k rcf x 30 min	3 times	-
In Filter	Digestion	500 ng trypsin (in 50 mM ABC)	50 µL	overnight @ 37˚C	14k rcf x 30 min	-	In humid chamber
In Filter	Collection	50 mM ABC	40 µL	-	14k rcf x 30 min	3 times	-
In Tube	Acidification	100% FA	3 µL	-	-	-	Storage
Stage Tipping (3 digested bone treatments + 3 digested negative controls)
Location	Action	Reagent	Volume	Centrifugation	Notes	Repetition
Stage Tip	Prepration	100% Methanol	20 µL	1k rcf x 30 s	-	-
Stage Tip	Wetting	80% ACN/0.2% FA	20 µL	1k rcf x 30 s	-	-
Stage Tip	Equilibration	0.2% FA	20 µL	1k rcf x 1 min	-	-
Stage Tip	Peptide Binding	Digested Sample	~150 uL	1k rcf x 3 min	-	2 times
Stage Tip	Washing	0.2% FA	40 µL	1k rcf x 2 min	-	-
Stage Tip	Elution	80% ACN/0.2% FA	20 µL	1k rcf x 30 s	-	2 times
In Tube	Drying	-	-	-	Speed Vacuum	Until Dry
