# Supplementary material for: Proteomic method to extract, concentrate, digest and enrich peptides from fossils with coloured (humic) substances for mass spectrometry analyses
Source: R Soc Open Sci. 2019 Aug 21;6(8):181433. doi: 10.1098/rsos.181433 (PMC6731700; doi:10.1098/rsos.181433)
Supplement: Supplementary Table 2 [file rsos181433supp3.xlsx]

## Sheet: Mat-All Coll
Supplemental Table 2. Total number of unique peptides, total spectra (PSMs), and sequence coverage obtained in each fraction for each protein, combined across all three injections of each sample.
Proteins marked (*) have reported sequence coverages relative to the mature form of the protein (i.e., without pro-peptide regions), based on annotations of the equivalent human collagen.
Human collagens were used for reference because annotated chicken sequences were not available in Uniprot for all identified collagens. Data for collagen I were manually combined from
3 (alpha 1) or 4 (alpha 2) avian collagen I ascension hits to exclude overlap. Peptide counts marked (^) note that there is 1 peptide reported that comes from a pro-peptide region of the
protein that is not included in the calculated sequence coverage value.
		Method 1, Fraction 1			Method 1, Fraction 2			Method 1 (Combined)			Method 2
		NaOH			N-400/200/4			NaOH + N-400/200/4			400/200/4
Protein	Type	Unique Peptides	Total Spectra	Coverage	Unique Peptides	Total Spectra	Coverage	Unique Peptides	Total Spectra	Coverage	Unique Peptides	Total Spectra	Coverage
Collagen I, alpha 1*	CO	57	763	0.66036	56^	643	0.682119	59^	1406	0.735099	59^	702	0.715232
Collagen I, alpha 2*	CO	41	590	0.543269	45	498	0.592308	47	1088	0.630769	48	570	0.629808
Collagen III, alpha 1*	CO	5	18	0.0758427	4	24	0.0561798	5	42	0.0758427	5	28	0.0983146
Collagen V, alpha 1*	CO	n.d.	n.d.	n.d.	4	26	0.0491071	4	26	0.0491071	4	21	0.0491071
Collagen V, alpha 2*	CO	3	7	0.0432253	7	32	0.103076	7	39	0.103076	6	42	0.0914381
Collagen VI, alpha 3	CO	n.d.	n.d.	n.d.	3	18	0.0130698	3	18	0.0130698	4	22	0.0172139
Collagen XI, alpha 1 *	CO	n.d.	n.d.	n.d.	3^	58	0.0351711	3^	58	0.0351711	3^	46	0.0351711
Collagen XII, alpha 1	CO	2	4	0.00833868	5	23	0.022771	6	27	0.0266196	6	26	0.0221296
Apolipoprotein A-1	NCP	2	6	0.0909091	2	18	0.0909091	2	24	0.0909091	2	14	0.0909091
Decorin	NCP	n.d.	n.d.	n.d.	2	13	0.120448	2	13	0.120448	2	21	0.120448
Mimecan	NCP	2	16	0.0887372	5	35	0.1843	5	51	0.1843	5	38	0.1843
Moesin	NCP	n.d.	n.d.	n.d.	3	18	0.0486111	3	18	0.0486111	3	18	0.0486111
Osteomodulin	NCP	n.d.	n.d.	n.d.	3	28	0.107056	3	28	0.107056	4	26	0.107056
PEDF	NCP	n.d.	n.d.	n.d.	3	10	0.136691	3	10	0.136691	2	7	0.0935252
Periostin	NCP	n.d.	n.d.	n.d.	2	4	0.0331695	2	4	0.0331695	n.d.	n.d.	n.d.
Prolargin	NCP	n.d.	n.d.	n.d.	n.d.	n.d.	n.d.	n.d.	n.d.	n.d.	2	3	0.0630137
Serum Albumin	NCP	n.d.	n.d.	n.d.	3	9	0.0327332	3	9	0.0327332	2	2	0.0196399
Sushi Repeat SRPX	NCP	n.d.	n.d.	n.d.	2	20	0.0616438	2	20	0.0616438	2	20	0.0616438
Thrombospondin-1	NCP	n.d.	n.d.	n.d.	4	41	0.0383275	4	41	0.0383275	3	36	0.0348432
Vitronectin	NCP	3	38	0.0561798	6	65	0.105618	7	103	0.121348	9	63	0.141573
Total from collagen proteins		108	1382		68	1322		72	2704		73	1457
Total from non-collagenous proteins		7	60		35	261		36	321		36	248
*coverage based on mature human collagen
^includes 1 pro-peptide not included in the mature protein sequence coverage value
Note: n.d. indicates protein was not detected in this fraction using the LC-MS/MS analysis described in this study
